# Supplementary material for: Multiple axes of visual system diversity in Ithomiini, an ecologically diverse tribe of mimetic butterflies
Source: J Exp Biol. 2023 Dec 8;226(24):jeb246423. doi: 10.1242/jeb.246423 (PMC10714147; doi:10.1242/jeb.246423)
Supplement: Table S1. Opsin sequences [file jexbio-226-246423-TableS1.xlsx]

## Sheet: S1 Opsin Sequences
S1: Visual Opsin Sequences used for Selection Analyses
Subfamily	Species	Opsin Name	Locality	GenBank Accession Number	Publication Reference
Heliconiinae	Agraulis vanillae	UVRh	Huntington Beach, California, USA	EU449018	Pohl, N., Sison-Mangus, M. P., Yee, E. N. Liswi, S. W. & Briscoe, A. D. (2009). Impact of duplicate gene copies on phylogenetic analysis and divergence time estimates in butterflies, BMC Evolutionary Biology, 9, Article no. 99.
Heliconiinae	Agraulis vanillae	BRh	Huntington Beach, California, USA	EU358780	Pohl, N., Sison-Mangus, M. P., Yee, E. N. Liswi, S. W. & Briscoe, A. D. (2009). Impact of duplicate gene copies on phylogenetic analysis and divergence time estimates in butterflies, BMC Evolutionary Biology, 9, Article no. 99.
Heliconiinae	Agraulis vanillae	LWRh	Huntington Beach, California, USA	DQ924367	Frentiu, F. D., Bernard, G. D., Sison-Mangus, M. P., Brower, A. D. & Briscoe, A. D. (2007). Gene duplication is an evolutionary mechanism for expanding spectral diversity in the long-wavelength photopigments of butterflies, Molecular Biology and Evolution, 24, 2016-2028.
Heliconiinae	Dione juno	UVRh	Oaxaca, Mexico	HM366553	Bybee, S. M., Yuan, F., Ramstetter, M. D., Llorente-Bousquets, J., Reed, R. D., Osorio, D. & Briscoe, A. D. (2012). UV photoreceptors and UV-yellow wing patterns in Heliconius butterflies allow a color signal to serve both mimicry and intraspecific communication, American Naturalist, 179, 38-51.
Heliconiinae	Dione juno	BRh	Oaxaca, Mexico	HM366556	McCulloch, K. J., Yuan, F., Zhen, Y., Aardema, M. L., Smith, G., Llorente-Bousquets, J., Andolfatto, P. & Briscoe, A. D. (2017). Sexual dimorphism and retinal mosaic diversification following the evolution of a violet receptor in butterflies, Molecular Biology and Evolution, 34, 2271-2284.
Heliconiinae	Dione juno	LWRh	Oaxaca, Mexico	HM366559	McCulloch, K. J., Yuan, F., Zhen, Y., Aardema, M. L., Smith, G., Llorente-Bousquets, J., Andolfatto, P. & Briscoe, A. D. (2017). Sexual dimorphism and retinal mosaic diversification following the evolution of a violet receptor in butterflies, Molecular Biology and Evolution, 34, 2271-2284.
Heliconiinae	Heliconius melpomene	UVRh2	El Rodeo, Costa Rica	GQ451902	Briscoe, A. D., Bybee, S. M., Bernard, G. D., Yuan, F., Sison-Mangus, M. P., Reed, R. D., Warren, A. D., Llorente-Bousquets, J. & Chiao, C. C. (2010). Positive selection of a duplicated UV-sensitive visual pigment coincides with wing pigment evolution in Heliconius butterflies, Proceedings of the National Academy of Sciences, 107, 3628-3633.
Heliconiinae	Heliconius melpomene	UVRh1	El Rodeo, Costa Rica	GQ451901	Briscoe, A. D., Bybee, S. M., Bernard, G. D., Yuan, F., Sison-Mangus, M. P., Reed, R. D., Warren, A. D., Llorente-Bousquets, J. & Chiao, C. C. (2010). Positive selection of a duplicated UV-sensitive visual pigment coincides with wing pigment evolution in Heliconius butterflies, Proceedings of the National Academy of Sciences, 107, 3628-3633.
Heliconiinae	Heliconius melpomene	BRh	El Rodeo, Costa Rica	AY918897	Sison-Mangus, M. P., Bernard, G. D., Lampel, J. & Briscoe, A. D. (2006). Beauty in the eye of the beholder: the two blue opsins of lycaenid butterflies and the opsin gene-driven evolution of sexuall dimorphic eyes, Journal of Experimental Biology, 209, 3079-3090.
Heliconiinae	Heliconius melpomene	LWRh	El Rodeo, Costa Rica	GU324702	Yuan, F., Bernard, G. D., Le, J. & Briscoe, A. D. (2010). Contrasting model of evolution of the visual pigments in Heliconius butterflies, Molecular Biology and Evolution, 27, 2392-2405.
Heliconiinae	Heliconius erato	UVRh2	Pichincha, Ecuador	MF035588	McCulloch, K. J., Yuan, F., Zhen, Y., Aardema, M. L., Smith, G., Llorente-Bousquets, J., Andolfatto, P. & Briscoe, A. D. (2017). Sexual dimorphism and retinal mosaic diversification following the evolution of a violet receptor in butterflies, Molecular Biology and Evolution, 34, 2271-2284.
Heliconiinae	Heliconius erato	UVRh1	Pichincha, Ecuador	MF035587	McCulloch, K. J., Yuan, F., Zhen, Y., Aardema, M. L., Smith, G., Llorente-Bousquets, J., Andolfatto, P. & Briscoe, A. D. (2017). Sexual dimorphism and retinal mosaic diversification following the evolution of a violet receptor in butterflies, Molecular Biology and Evolution, 34, 2271-2284.
Heliconiinae	Heliconius erato	BRh	Pichincha, Ecuador	MF035586	McCulloch, K. J., Yuan, F., Zhen, Y., Aardema, M. L., Smith, G., Llorente-Bousquets, J., Andolfatto, P. & Briscoe, A. D. (2017). Sexual dimorphism and retinal mosaic diversification following the evolution of a violet receptor in butterflies, Molecular Biology and Evolution, 34, 2271-2284.
Heliconiinae	Heliconius erato	LWRh	Pichincha, Ecuador	MF035585	McCulloch, K. J., Yuan, F., Zhen, Y., Aardema, M. L., Smith, G., Llorente-Bousquets, J., Andolfatto, P. & Briscoe, A. D. (2017). Sexual dimorphism and retinal mosaic diversification following the evolution of a violet receptor in butterflies, Molecular Biology and Evolution, 34, 2271-2284.
Heliconiinae	Eueides isabella	UVRh	The Butterfly Farm - Costa Rica Entomological Supply	MF035500	McCulloch, K. J., Yuan, F., Zhen, Y., Aardema, M. L., Smith, G., Llorente-Bousquets, J., Andolfatto, P. & Briscoe, A. D. (2017). Sexual dimorphism and retinal mosaic diversification following the evolution of a violet receptor in butterflies, Molecular Biology and Evolution, 34, 2271-2284.
Heliconiinae	Eueides isabella	BRh	The Butterfly Farm - Costa Rica Entomological Supply	MF035499	McCulloch, K. J., Yuan, F., Zhen, Y., Aardema, M. L., Smith, G., Llorente-Bousquets, J., Andolfatto, P. & Briscoe, A. D. (2017). Sexual dimorphism and retinal mosaic diversification following the evolution of a violet receptor in butterflies, Molecular Biology and Evolution, 34, 2271-2284.
Heliconiinae	Eueides isabella	LWRh	The Butterfly Farm - Costa Rica Entomological Supply	MF035498	McCulloch, K. J., Yuan, F., Zhen, Y., Aardema, M. L., Smith, G., Llorente-Bousquets, J., Andolfatto, P. & Briscoe, A. D. (2017). Sexual dimorphism and retinal mosaic diversification following the evolution of a violet receptor in butterflies, Molecular Biology and Evolution, 34, 2271-2284.
Heliconiinae	Dryas iulia	UVRh	The Butterfly Farm - Costa Rica Entomological Supply	GU324674	Yuan, F., Bernard, G. D., Le, J. & Briscoe, A. D. (2010). Contrasting model of evolution of the visual pigments in Heliconius butterflies, Molecular Biology and Evolution, 27, 2392-2405.
Heliconiinae	Dryas iulia	BRh	The Butterfly Farm - Costa Rica Entomological Supply	GU324681	Yuan, F., Bernard, G. D., Le, J. & Briscoe, A. D. (2010). Contrasting model of evolution of the visual pigments in Heliconius butterflies, Molecular Biology and Evolution, 27, 2392-2405.
Heliconiinae	Dryas iulia	LWRh	The Butterfly Farm - Costa Rica Entomological Supply	GU324694	Yuan, F., Bernard, G. D., Le, J. & Briscoe, A. D. (2010). Contrasting model of evolution of the visual pigments in Heliconius butterflies, Molecular Biology and Evolution, 27, 2392-2405.
Heliconiinae	Speyeria mormonia	UVRh	Mono County, California, USA	EU449019	Pohl, N., Sison-Mangus, M. P., Yee, E. N. Liswi, S. W. & Briscoe, A. D. (2009). Impact of duplicate gene copies on phylogenetic analysis and divergence time estimates in butterflies, BMC Evolutionary Biology, 9, Article no. 99.
Heliconiinae	Speyeria mormonia	BRh	Mono County, California, USA	EU358781	Pohl, N., Sison-Mangus, M. P., Yee, E. N. Liswi, S. W. & Briscoe, A. D. (2009). Impact of duplicate gene copies on phylogenetic analysis and divergence time estimates in butterflies, BMC Evolutionary Biology, 9, Article no. 99.
Heliconiinae	Speyeria mormonia	LWRh	Mono County, California, USA	DQ924366	Frentiu, F. D., Bernard, G. D., Sison-Mangus, M. P., Brower, A. D. & Briscoe, A. D. (2007). Gene duplication is an evolutionary mechanism for expanding spectral diversity in the long-wavelength photopigments of butterflies, Molecular Biology and Evolution, 24, 2016-2028.
Limenitinae	Limenitis weidemeyerii	UVRh	NA	EU449015	NA
Limenitinae	Limenitis weidemeyerii	BRh	NA	EU358778	NA
Limenitinae	Limenitis weidemeyerii	LWRh	NA	EU352196	NA
Limenitinae	Limenitis archippus	UVRh	Franklin County, Massachussets, USA	EU49016	Pohl, N., Sison-Mangus, M. P., Yee, E. N. Liswi, S. W. & Briscoe, A. D. (2009). Impact of duplicate gene copies on phylogenetic analysis and divergence time estimates in butterflies, BMC Evolutionary Biology, 9, Article no. 99.
Limenitinae	Limenitis archippus	BRh	Franklin County, Massachussets, USA	EU358777	Pohl, N., Sison-Mangus, M. P., Yee, E. N. Liswi, S. W. & Briscoe, A. D. (2009). Impact of duplicate gene copies on phylogenetic analysis and divergence time estimates in butterflies, BMC Evolutionary Biology, 9, Article no. 99.
Limenitinae	Limenitis archippus	LWRh	Goose Lake, Dane County, Wisconsin, USA	DQ212963	Frentiu, F. D., Bernard, G. D., Cuevas, C. I., Sison-Mangus, M. P., Prudic, K. L. & Briscoe, A. D. (2007). Adaptive evolution of color vision as seen through the eyes of butterflies, Proceedings of the National Academy of Sciences, 104, 8634-8640.
Danainae	Danaus plexippus	UVRh	Eagle Pass, Texas, USA	AAU07979	Sauman, I., Briscoe, A. D., Zhu, H., Shi, D., Froy, O., Stalleicken, J., Yuan, Q., Casselman, A. & Reppert, S. M. (2005). Connecting the navigational clock to sun compass input in monarch butterfly brain, Neuron, 46, 457-467.
Danainae	Danaus plexippus	BRh	Eagle Pass, Texas, USA	AY605544	Sauman, I., Briscoe, A. D., Zhu, H., Shi, D., Froy, O., Stalleicken, J., Yuan, Q., Casselman, A. & Reppert, S. M. (2005). Connecting the navigational clock to sun compass input in monarch butterfly brain, Neuron, 46, 457-467.
Danainae	Danaus plexippus	LWRh	Eagle Pass, Texas, USA	AY605545	Sauman, I., Briscoe, A. D., Zhu, H., Shi, D., Froy, O., Stalleicken, J., Yuan, Q., Casselman, A. & Reppert, S. M. (2005). Connecting the navigational clock to sun compass input in monarch butterfly brain, Neuron, 46, 457-467.
Danainae	Danaus gilippuss	UVRh	Collier County, Florida, USA	EU449017	Pohl, N., Sison-Mangus, M. P., Yee, E. N. Liswi, S. W. & Briscoe, A. D. (2009). Impact of duplicate gene copies on phylogenetic analysis and divergence time estimates in butterflies, BMC Evolutionary Biology, 9, Article no. 99.
Danainae	Danaus gilippuss	BRh	Collier County, Florida, USA	EU358779	Pohl, N., Sison-Mangus, M. P., Yee, E. N. Liswi, S. W. & Briscoe, A. D. (2009). Impact of duplicate gene copies on phylogenetic analysis and divergence time estimates in butterflies, BMC Evolutionary Biology, 9, Article no. 99.
Danainae	Danaus gilippuss	LWRh	Collier County, Florida, USA	EU352197	Pohl, N., Sison-Mangus, M. P., Yee, E. N. Liswi, S. W. & Briscoe, A. D. (2009). Impact of duplicate gene copies on phylogenetic analysis and divergence time estimates in butterflies, BMC Evolutionary Biology, 9, Article no. 99.
Danainae	Greta morgane	UVRh	Stratford Upon Avon Butterfly Farm, Wariwckshire, UK	OR612341	Cicconardi, F. C., Morris, B. J. & Montgomery, S. H. (2023). Comparative antennal transcriptomics in Ithomiini butterflies reveals novel sex-specific genes and hyper-diverse inter-species expression pattern, in prep.
Danainae	Greta morgane	BRh	Stratford Upon Avon Butterfly Farm, Warwickshire, UK	OR612333	Cicconardi, F. C., Morris, B. J. & Montgomery, S. H. (2023). Comparative antennal transcriptomics in Ithomiini butterflies reveals novel sex-specific genes and hyper-diverse inter-species expression pattern, in prep.
Danainae	Greta morgane	LWRh	Stratford Upon Avon Butterfly Farm, Warwickshire, UK	OR612338	Cicconardi, F. C., Morris, B. J. & Montgomery, S. H. (2023). Comparative antennal transcriptomics in Ithomiini butterflies reveals novel sex-specific genes and hyper-diverse inter-species expression pattern, in prep.
Danainae	Mechanitis polymnia	UVRh	Stratford Upon Avon Butterfly Farm, Warwickshire, UK	OR612343	Cicconardi, F. C., Morris, B. J. & Montgomery, S. H. (2023). Comparative antennal transcriptomics in Ithomiini butterflies reveals novel sex-specific genes and hyper-diverse inter-species expression pattern, in prep.
Danainae	Mechanitis polymnia	BRh	Stratford Upon Avon Butterfly Farm, Warwickshire, UK	OR612336	Cicconardi, F. C., Morris, B. J. & Montgomery, S. H. (2023). Comparative antennal transcriptomics in Ithomiini butterflies reveals novel sex-specific genes and hyper-diverse inter-species expression pattern, in prep.
Danainae	Mechanitis polymnia	LWRh	Stratford Upon Avon Butterfly Farm, Warwickshire, UK	OR612337	Cicconardi, F. C., Morris, B. J. & Montgomery, S. H. (2023). Comparative antennal transcriptomics in Ithomiini butterflies reveals novel sex-specific genes and hyper-diverse inter-species expression pattern, in prep.
Danainae	Methona confusa	UVRh	Stratford Upon Avon Butterfly Farm, Warwickshire, UK	OR612342	Cicconardi, F. C., Morris, B. J. & Montgomery, S. H. (2023). Comparative antennal transcriptomics in Ithomiini butterflies reveals novel sex-specific genes and hyper-diverse inter-species expression pattern, in prep.
Danainae	Methona confusa	BRh	Stratford Upon Avon Butterfly Farm, Warwickshire, UK	OR612334	Cicconardi, F. C., Morris, B. J. & Montgomery, S. H. (2023). Comparative antennal transcriptomics in Ithomiini butterflies reveals novel sex-specific genes and hyper-diverse inter-species expression pattern, in prep.
Danainae	Methona confusa	LWRh	Stratford Upon Avon Butterfly Farm, Warwickshire, UK	OR612340	Cicconardi, F. C., Morris, B. J. & Montgomery, S. H. (2023). Comparative antennal transcriptomics in Ithomiini butterflies reveals novel sex-specific genes and hyper-diverse inter-species expression pattern, in prep.
Danainae	Tithorea harmonia	UVRh1	Stratford Upon Avon Butterfly Farm, Warwickshire, UK	OR612344	Cicconardi, F. C., Morris, B. J. & Montgomery, S. H. (2023). Comparative antennal transcriptomics in Ithomiini butterflies reveals novel sex-specific genes and hyper-diverse inter-species expression pattern, in prep.
Danainae	Tithorea harmonia	UVRh1	Stratford Upon Avon Butterfly Farm, Warwickshire, UK	OR612345	Cicconardi, F. C., Morris, B. J. & Montgomery, S. H. (2023). Comparative antennal transcriptomics in Ithomiini butterflies reveals novel sex-specific genes and hyper-diverse inter-species expression pattern, in prep.
Danainae	Tithorea harmonia	BRh	Stratford Upon Avon Butterfly Farm, Warwickshire, UK	OR612335	Cicconardi, F. C., Morris, B. J. & Montgomery, S. H. (2023). Comparative antennal transcriptomics in Ithomiini butterflies reveals novel sex-specific genes and hyper-diverse inter-species expression pattern, in prep.
Danainae	Tithorea harmonia	LWRh	Stratford Upon Avon Butterfly Farm, Warwickshire, UK	OR612339	Cicconardi, F. C., Morris, B. J. & Montgomery, S. H. (2023). Comparative antennal transcriptomics in Ithomiini butterflies reveals novel sex-specific genes and hyper-diverse inter-species expression pattern, in prep.
Satyrinae	Coenonympha tullia	UVRh	Boulder, Colorado, USA	EU449020	Pohl, N., Sison-Mangus, M. P., Yee, E. N. Liswi, S. W. & Briscoe, A. D. (2009). Impact of duplicate gene copies on phylogenetic analysis and divergence time estimates in butterflies, BMC Evolutionary Biology, 9, Article no. 99.
Satyrinae	Coenonympha tullia	BRh	Boulder, Colorado, USA	EU358782	Pohl, N., Sison-Mangus, M. P., Yee, E. N. Liswi, S. W. & Briscoe, A. D. (2009). Impact of duplicate gene copies on phylogenetic analysis and divergence time estimates in butterflies, BMC Evolutionary Biology, 9, Article no. 99.
Satyrinae	Coenonympha tullia	LWRh	Boulder, Colorado, USA	DQ924374	Frentiu, F. D., Bernard, G. D., Sison-Mangus, M. P., Brower, A. D. & Briscoe, A. D. (2007). Gene duplication is an evolutionary mechanism for expanding spectral diversity in the long-wavelength photopigments of butterflies, Molecular Biology and Evolution, 24, 2016-2028.
Satyrinae	Euphydryas chalcedona	UVRh	Mono County, California, USA	EU449014	Pohl, N., Sison-Mangus, M. P., Yee, E. N. Liswi, S. W. & Briscoe, A. D. (2009). Impact of duplicate gene copies on phylogenetic analysis and divergence time estimates in butterflies, BMC Evolutionary Biology, 9, Article no. 99.
Satyrinae	Euphydryas chalcedona	BRh	Mono County, California, USA	EU358776	Pohl, N., Sison-Mangus, M. P., Yee, E. N. Liswi, S. W. & Briscoe, A. D. (2009). Impact of duplicate gene copies on phylogenetic analysis and divergence time estimates in butterflies, BMC Evolutionary Biology, 9, Article no. 99.
Satyrinae	Euphydryas chalcedona	LWRh	Mono County, California, USA	DQ924373	Frentiu, F. D., Bernard, G. D., Sison-Mangus, M. P., Brower, A. D. & Briscoe, A. D. (2007). Gene duplication is an evolutionary mechanism for expanding spectral diversity in the long-wavelength photopigments of butterflies, Molecular Biology and Evolution, 24, 2016-2028.
Nymphalinae	Vanessa cardui	UVRh	Carolina Biological Supply Co. Burlington, North Carolina, USA	AF414074	Briscoe, A. D., Bernard, G. D., Szeto, A. S., Nagy, L. M. & White, R. H. (2003). Not all butterfly eyes are created equal: rhodopsin absorption spectra, molecular identification, and localization of ultraviolet-, blue-, and green-sensitive rhodopsin-encoding mRNAs in the retina of Vanessa cardui, Journal of Comparative Neurology, 458, 334-349.
Nymphalinae	Vanessa cardui	BRh	Carolina Biological Supply Co. Burlington, North Carolina, USA	AF414075	Briscoe, A. D., Bernard, G. D., Szeto, A. S., Nagy, L. M. & White, R. H. (2003). Not all butterfly eyes are created equal: rhodopsin absorption spectra, molecular identification, and localization of ultraviolet-, blue-, and green-sensitive rhodopsin-encoding mRNAs in the retina of Vanessa cardui, Journal of Comparative Neurology, 458, 334-349.
Nymphalinae	Vanessa cardui	LWRh	Carolina Biological Supply Co. Burlington, North Carolina, USA	AF385333	Briscoe, A. D., Bernard, G. D., Szeto, A. S., Nagy, L. M. & White, R. H. (2003). Not all butterfly eyes are created equal: rhodopsin absorption spectra, molecular identification, and localization of ultraviolet-, blue-, and green-sensitive rhodopsin-encoding mRNAs in the retina of Vanessa cardui, Journal of Comparative Neurology, 458, 334-349.
