# Supplementary material for: Multiple axes of visual system diversity in Ithomiini, an ecologically diverse tribe of mimetic butterflies
Source: J Exp Biol. 2023 Dec 8;226(24):jeb246423. doi: 10.1242/jeb.246423 (PMC10714147; doi:10.1242/jeb.246423)
Supplement: Table S2. Eyeshine raw data [file jexbio-226-246423-TableS2.xlsx]

## Sheet: S2 Eyeshine raw data
S2: Eyeshine Raw Data
Species	ID	Sex	Response Time (s) (20 min DA)	Response Time (s) (10 min DA)	Response Time (s) (5 min DA)	Response Time (s) (1 min DA)	Response Time (s) (30 sec DA)	Initial Response Time (s) (Habituation exp)	Final Response Time (s) (Habituation exp)	Initial - Final Response Time (s) (habituation exp)	Dorsal Response Time (s) (10 min DA)	Ventral Response Time (s) (10 min DA)	Yellow:Red Ommatidia Ratio	Dorsal ommatidial count	Ventral ommatidial count	Frontal ommatidial count
Greta morgane	Greta1	Female	7.6	6.13	4.9	4.43	3.39	1.79	2.24	-0.45	4.76	9.3	1.64706	25	21	62
Greta morgane	Greta2	Male	7.29	6.72	5.96	5.03	4.05	2.43	2.17	0.26	4.92	7.64	19.5	21	85	90
Greta morgane	Greta3	Male	6.48	6.46	5.82	4.75	2.47	1.16	1.77	-0.61	4.72	9.22	13.8571	24	67	104
Greta morgane	Greta4	Male	8.89	8.46	7.23	6.06	4.86	1.94	2.09	-0.15	7.21	7.72	4.16667	27	49	93
Greta morgane	Greta5	Female	5.6	5.45	4.74	4.04	2.62	2.21	2.06	0.15	4.88	7.76	24	30	58	75
Greta morgane	Greta6	Female	6.02	5.25	4.97	3.02	2.43	1.07	1.18	-0.11	4.93	8.07	7.33333	34	36	75
Greta morgane	Greta7	Female	8.27	7.87	7.05	5.85	4.21	2.06	1.57	0.49	5.71	8.05	4.8	37	62	58
Greta morgane	Greta8	Male	9.06	8.6	7.97	7.21	5.88	4.62	3.1	1.51	5.87	9.65	4.11538	35	73	133
Greta morgane	Greta9	Female	7.09	6.88	5.79	4.04	3.64	1.88	1.89	-0.01	5.79	8.09	66	29	44	67
Greta morgane	Greta10	Male	8.48	7.54	7.68	6.6	6.63	2.33	2.51	-0.18	5.29	11.08	4.05263	35	71	96
Greta morgane	Greta11	Male	8.59	7.37	6.93	6.31	4.97	3.08	2.96	0.12	4.04	7.93	2.30769	NA	NA	43
Greta morgane	Greta12	Female	6.08	5.68	5.19	4.91	4.62	2.86	3.15	-0.29	5.31	5.86	0	30	65	54
Mechanitis polymnia	Mech1	Female	8.91	8.34	7.64	4.93	4.74	3.41	2.41	1	10.85	10.69	12.5	NA	NA	25
Mechanitis polymnia	Mech2	Male	9.55	8.99	7.21	5.13	NA	3.45	2.64	0.81	NA	11.9	0	NA	NA	69
Mechanitis polymnia	Mech3	Male	6.25	5.72	5.67	4.85	4.17	1.82	2.24	-0.42	7.48	12.4	2.3913	31	NA	78
Mechanitis polymnia	Mech4	Female	8.27	7.64	7.22	5.82	4.4	3.51	2.78	0.73	8.01	13.36	4.35714	22	58	75
Mechanitis polymnia	Mech5	Female	8.06	7.45	6.62	4.23	4.56	2.37	2.35	0.02	6.52	7.63	6.27273	41	93	84
Mechanitis polymnia	Mech6	Female	NA	NA	NA	4.82	2.92	1.47	2.74	-1.27	5.7	16.31	34.5	40	60	71
Mechanitis polymnia	Mech7	Male	7.82	6.27	6.6	4.88	4.03	3.51	2.51	1	7.06	8.44	3.42105	24	73	84
Mechanitis polymnia	Mech8	Male	6.6	5.85	6.75	4.72	4.25	2.78	3.41	-0.63	9.3	10	0	27	135	60
Mechanitis polymnia	Mech9	Female	4.2	7.3	6.29	4.64	3.39	2.07	2.6	-0.53	7.71	13.73	0	39	100	68
Mechanitis polymnia	Mech10	Male	7.11	6.58	5.25	3.92	2.72	1.55	2.53	-0.98	8.85	13.13	0	28	91	63
Mechanitis polymnia	Mech11	Female	8.06	7.31	5.45	3.29	2.84	3.82	2.57	1.25	8.78	9.55	3	NA	80	78
Mechanitis polymnia	Mech12	Male	7.99	6.98	4.24	3.75	3	2.23	1.8	0.43	9.19	13.33	0	35	92	51
Tithorea harmonia	Tith1	Female	4.37	4.29	3.76	2.94	2.03	2.58	2.36	0.22	4.84	4.19	22.5	24	69	62
Tithorea harmonia	Tith2	Male	4.83	3.8	2.76	1.84	1.2	1.9	1.71	0.19	5.75	6.21	22	NA	NA	73
Tithorea harmonia	Tith3	Male	5.78	5.15	4.88	3.37	1.87	2.17	1.92	0.25	4.82	6.66	0.14	26	69	67
Tithorea harmonia	Tith4	Male	7.51	6.64	6.66	4.52	4.19	1.82	1.72	0.1	3.98	5.87	NA	49	NA	62
Tithorea harmonia	Tith5	Male	5.62	5.23	3.36	3.23	2.41	1.7	1.48	0.22	4.48	6.14	0.0722892	39	82	100
Tithorea harmonia	Tith6	Female	7.87	6.37	4.68	3.1	2.11	1.52	1.47	0.05	5.84	10.18	0.938776	56	50	108
Tithorea harmonia	Tith7	Male	4.44	4.73	3.66	2.82	2.72	NA	NA	NA	5.5	5.4	NA	NA	67	98
Tithorea harmonia	Tith8	Female	4.26	3.61	3.3	2.29	2.05	2.66	2.06	0.5	5.52	6.09	NA	49	75	61
Tithorea harmonia	Tith9	Female	6.08	6.01	4.92	3.46	3.13	1.53	1.25	0.28	4.67	18.02	NA	28	NA	86
Tithorea harmonia	Tith10	Female	5.29	5.21	5.19	2.78	2.17	2	1.88	0.12	5.6	7.97	NA	42	70	101
Tithorea harmonia	Tith11	Female	7.71	6.82	5.87	5.26	3.17	1.98	1.78	0.2	12.54	11.93	0.0694444	43	44	78
Tithorea harmonia	Tith12	Female	6.64	6.76	5.8	4.25	4.03	1.9	1.82	0.08	8.44	9.54	NA	NA	74	84
Methona confusa	Meth1	Female	7.29	6.05	6.03	2.78	3.82	3.11	2.65	0.46	5.46	31.83	0	20	41	125
Methona confusa	Meth2	Female	4.2	3.54	2.95	2.56	2.17	1.26	0.59	0.67	2.96	5.05	NA	NA	51	152
Methona confusa	Meth3	Male	5.53	4.75	4.43	3.42	2.89	1.71	1.25	0.46	4.06	9.81	0	NA	51	138
Methona confusa	Meth4	Male	4.58	4.23	3.77	2.75	2.6	2.05	1.76	0.29	3.94	6.94	0	44	65	94
Methona confusa	Meth5	Female	3.88	3.62	3.23	2.99	2.57	1.59	1.35	0.24	4.09	6.34	0	39	83	92
Methona confusa	Meth6	Female	4.96	4.34	4.01	2.77	2.61	0.92	0.86	0.05	3.59	5.5	NA	29	65	102
Methona confusa	Meth7	Male	6.74	6.15	5.93	4.45	4.09	1.76	1.3	0.46	3.17	5.38	0	NA	73	74
Methona confusa	Meth8	Male	5.34	4.39	5.48	3.35	2.3	1.15	1.41	-0.26	4.35	8.03	NA	13	65	140
Methona confusa	Meth9	Female	3.82	3.68	3	2.33	1.47	2.35	1.64	0.71	3.23	4.8	0	39	93	85
Methona confusa	Meth10	Male	6.64	5.68	5.35	4.19	2.67	1.45	1.32	0.13	4.23	5.99	0	40	64	103
Methona confusa	Meth11	Female	4.84	4.61	4.21	3.58	3.06	3.29	2.96	0.33	3.57	7.66	0	33	97	105
Methona confusa	Meth12	Female	5.65	5.48	5.41	4.06	3.74	2.41	1.78	0.63	3.41	7.68	0	56	77	130
