# Supplementary material for: Multiple axes of visual system diversity in Ithomiini, an ecologically diverse tribe of mimetic butterflies
Source: J Exp Biol. 2023 Dec 8;226(24):jeb246423. doi: 10.1242/jeb.246423 (PMC10714147; doi:10.1242/jeb.246423)
Supplement: Table S3. Anatomical raw data [file jexbio-226-246423-TableS3.xlsx]

## Sheet: S3 Anatomical raw data
S3: Anatomical raw data
Species	ID	Sex	log(Body Size (g))	log(IOD)	log(CBR)	log(EYE)	log(LF)	log(LV)	log(LD)	log(AF)	log(AV)	log(AD)	DF	DV	DD	log(LAM)	log(ME)	log(LOP)	log(LOB)	log(OL)		Key
Greta morgane	greta_1	Female	-1.88606	3.14529	8.00189	9.18084	2.60121	2.56802	2.33282	0.528788	0.670555	0.638489	24.3578	23.3678	18.2322	7.82843	8.12672	6.98451	7.29396	8.36281		IOD	Inter-ocular distance (μm)
Greta morgane	greta_2	Male	-1.69897	3.18336	8.10029	9.42987	2.70997	2.63386	2.36805	0.492062	0.510098	0.669317	23.1756	22.6222	18.7722	8.00225	8.24345	7.06748	7.36138	8.49185		CBR	Central brain volume (μm3)
Greta morgane	greta_3	Male	-1.82391	3.13226	7.98687	9.36163	2.67693	2.62582	2.59133	0.519828	0.521574	0.435101	21.0922	22.3622	18.9344	7.83681	8.12904	6.9369	7.23725	8.3602		EYE	Eye volume (μm3)
Greta morgane	greta_4	Male	-1.74473	3.13976	7.96845	9.33871	2.70815	2.59137	2.41272	0.489255	0.577109	0.604226	21.1944	19.2822	17.3278	7.90038	8.11704	6.96579	7.25301	8.37581		LF	Frontal ommatidial length (μm)
Greta morgane	greta_5	Female	-1.76955	3.11707	7.99092	9.22125	2.68506	2.65723	2.51284	0.443576	0.528059	0.515432	21.4689	23.5322	16.8178	7.64697	8.04856	6.83934	7.1935	8.25215		LV	Ventral ommatidial length (μm)
Greta morgane	greta_6	Female	-1.72125	3.13103	7.9825	9.16688	2.64966	2.69281	2.45665	0.430398	0.462398	0.592177	22.8422	21.2078	17.8756	7.82503	8.07984	6.99341	7.20567	8.32823		LD	Dorsal ommatidial length (μm)
Mechanitis polymnia	mech_1	Female	-1.85387	3.1522	7.98613	9.11934	2.45444	2.59181	2.34215	0.56573	0.534872	0.673328	21.1289	21.4822	17.3589	7.56374	7.86271	6.60106	6.93866	8.08704		AF	Frontal interommatidial angle (°)
Mechanitis polymnia	mech_2	Male	-1.79588	3.14717	7.90236	9.23048	2.57004	2.66502	2.42487	0.47509	0.464887	0.584331	21.4422	22.53	17.03	7.80444	7.95635	6.78988	7.04906	8.23437		AV	Ventral interommatidial angle (°)
Mechanitis polymnia	mech_3	Male	-1.76955	3.16494	7.90168	9.29539	2.62932	2.64181	2.46961	0.424882	0.462398	0.593655	21.3211	21.73	15.75	7.60635	7.98176	6.73793	7.07747	8.18669		AD	Dorsal interommatidial angle (°)
Mechanitis polymnia	mech_4	Female	-1.79588	3.17138	7.91817	9.20778	2.65854	2.60256	2.48144	0.463296	0.405972	0.604946	19.5644	19.2122	17.0767	7.75869	8.01621	6.8426	7.1093	8.25767		DF	Frontal facet diameter (μm)
Mechanitis polymnia	mech_5	Female	-1.55284	3.179	7.93738	9.3188	2.71417	2.72595	2.52729	0.446848	0.608169	0.529345	19.1656	21.9944	16.17	7.61367	8.12433	6.8413	7.2014	8.29462		DV	Ventral facet diameter (μm)
Mechanitis polymnia	mech_6	Female	-1.52288	3.14947	7.88385	9.23262	2.57906	2.5803	2.51301	0.478133	0.433503	0.529772	20.3144	19.9944	18.1144	7.87307	8.01779	6.75925	7.13801	8.29737		DD	Dorsal facet diameter (μm)
Tithorea harmonia	tith_2	Male	-1.17393	3.23272	8.24262	9.68095	2.84535	2.79756	2.60135	0.389343	0.403692	0.496468	19.6889	23.2944	19.8522	7.84362	8.29121	7.03529	7.38436	8.47766		LAM	Lamina volume (μm3)
Tithorea harmonia	tith_3	Male	-1.27572	3.23989	8.22367	9.69416	2.84483	2.78052	2.67139	0.369958	0.396199	0.470312	24.5778	24.54	20.6256	7.78219	8.24676	6.98114	7.33091	8.42824		ME	Medulla volume (μm3)
Tithorea harmonia	tith_4	Male	-1.16749	3.2837	8.24338	9.63187	2.81921	2.79331	2.66802	0.402261	0.4319	0.491362	22.4478	24.2778	18.3389	7.9946	8.35502	7.14408	7.4626	8.56607		LOP	Lobula plate volume (μm3)
Tithorea harmonia	tith_5	Male	-1.1549	3.29211	8.22327	9.69442	2.78841	2.83117	2.62447	0.388989	0.477604	0.60206	24.7144	23.68	20.3833	7.91491	8.33395	7.06894	7.3982	8.52464		LOB	Lobula volume (μm3)
Tithorea harmonia	tith_6	Female	-1.03152	3.26055	8.27204	9.54957	2.74966	2.7897	2.59828	0.486572	0.362357	0.567026	22.2333	22.5589	17.7389	8.0253	8.3062	7.15623	7.41755	8.54267		OL	Optic lobe volume (μm3)
Methona confusa	meth_1	Female	-1.00877	3.28587	8.30153	9.76906	2.7799	2.69938	2.53879	0.399674	0.39794	0.555498	22.6989	25.9822	19.3411	8.1291	8.40613	7.11297	7.45757	8.6345
Methona confusa	meth_2	Female	-0.882729	3.31616	8.30029	9.65449	2.69912	2.75735	2.52964	0.466423	0.48192	0.558308	22.0978	22.0144	18.7578	8.08931	8.36521	7.02456	7.43488	8.59382
Methona confusa	meth_3	Male	-1.00436	3.30541	8.24406	9.82539	2.79194	2.76202	2.69247	0.394277	0.341764	0.528488	21.5833	24.8656	19.74	8.08307	8.42549	7.12707	7.52061	8.6375
Methona confusa	meth_4	Male	-0.954677	3.30649	8.19931	9.73119	2.82503	2.77972	2.55312	0.398114	0.508305	0.633468	20.8144	25.9611	16.15	8.19882	8.41138	7.17432	7.4994	8.66505
Methona confusa	meth_5	Female	-0.847712	3.29239	8.2375	9.62242	2.73665	2.77959	2.65767	0.409595	0.381416	0.537399	20.6544	24.9711	17.3644	8.03881	8.3784	7.11829	7.47752	8.59274
Methona confusa	meth_6	Female	-0.838632	3.29313	8.2606	9.62558	2.76026	2.72309	2.562	0.408749	0.516315	0.573259	20.5233	22.1567	16.48	8.11701	8.38261	7.16611	7.48613	8.62069
