# Supplementary material for: Multiple axes of visual system diversity in Ithomiini, an ecologically diverse tribe of mimetic butterflies
Source: J Exp Biol. 2023 Dec 8;226(24):jeb246423. doi: 10.1242/jeb.246423 (PMC10714147; doi:10.1242/jeb.246423)
Supplement: Table S4. Eyeshine analysis [file jexbio-226-246423-TableS4.xlsx]

## Sheet: S4 Eyeshine analysis
S4: Eyeshine analysis
A) Yellow:Red frontal ommatidia (Yellow:Red ratio ~ Species/Sex)
	Species effect (df = 3)		Sex effect (df = 1)
	χ2	P	χ2	P
Yellow:red frontal ommatidia ratio	16.678	0.001	0.967	0.325
B) Response time (RT ~ Species*Sex)
	Species*Sex Interaction (df = 3)		Species effect (df = 3)		Sex effect (df = 1)
Eye region	F	P (adjusted)	F	P (adjusted)	F	P (adjusted)
Dorsal	1.565	0.6399	17.2357	<0.001	0.4574	1
Frontal	2.8596	0.1476	15.8702	<0.001	0.2898	1
Ventral	0.6719	1	1.6598	0.573	1.1248	0.8859
TukeyHSD interspecific comparisons
	Pairwise comparison P values (adjusted)
	Greta.Mechanitis	Greta.Tithorea	Greta.Methona	Mechanitis.Tithorea	Mechanitis.Methona	Tithorea.Methona
Dorsal RT	<0.001	0.631197	0.0869471	0.0060434	<0.001	0.0042873
Frontal RT	0.922084	0.0043137	<0.001	0.0008797	<0.001	0.361397
C) Habituation response time experiment (RT difference ~ 1 + Species*Sex)
	Species*Sex Interaction (df = 3)		Species effect (df = 3)		Sex effect (df = 1)
	F	P	F	P	F	P
Time difference	0.333	0.8015	0.596	0.6214	0.1043	0.7485
	t	P
Overall time difference (paired t-test, df =46)	2.3538	0.01146
D) No. of shining ommatidia by eye region (Mean count difference ~ 1) (df = 37)
Eye region	t	P	P (adjusted)
Dorsal v Frontal	-12.83	<0.001	<0.001
Dorsal v Ventral	-9.399	<0.001	<0.001
Frontal v Ventral	3.54	0.00103	0.00309
E) Intraindividual comparisons
i) ANOVAs, Interspecific, intersexual and interaction effects (Mean RT difference ~ 1 + Species*Sex)
	Species*Sex interaction (df = 3)		Species (df = 3)		Sex (df = 1)
Eye region	F	P (adjusted)	F	P (adjusted)	F	P (adjusted)
Dorsal v Frontal	2.2705	0.287	11.6268	<0.001	1.4624	0.702
Dorsal v Ventral	0.3707	1	0.7871	1	0.7379	1
Frontal v Ventral	0.8421	1	1.0588	1	1.2095	0.835
ii) Overall regional effects (Mean RT difference ~ 1)
Dorso-Frontal differences split by Species (df = 3)
Species	t	P	P (adjusted)
Greta morgane	-5.832	<0.001	<0.001
Mechanitis polymnia	3.527	0.00644	0.02576
Methona confusa	-3.255	0.00766	0.03064
Tithorea harmonia	1.003	0.337	1
Dorso-Ventral differences
t	P
-5.46	<0.001
Fronto-Ventral differences
t	P
-5.121	<0.001
