# Supplementary material for: Multiple axes of visual system diversity in Ithomiini, an ecologically diverse tribe of mimetic butterflies
Source: J Exp Biol. 2023 Dec 8;226(24):jeb246423. doi: 10.1242/jeb.246423 (PMC10714147; doi:10.1242/jeb.246423)
Supplement: Table S5. Micro-CT parameters [file jexbio-226-246423-TableS5.xlsx]

## Sheet: S5 Micro-CT parameters
S5: Micro-CT parameters
Species	ID	X-ray kV	X-ray μA	Scan voxel size (μm)	Exposure	Number of projections	Frames per projection	Date of scan
Greta morgane	1	130	23	2.132	1415	3141	1	2021-08-27
Greta morgane	2	130	23	2.105	1415	3141	1	2021-08-27
Greta morgane	3	130	23	2.044	1415	3141	1	2021-11-08
Greta morgane	4	130	23	2.108	1415	3141	1	2021-11-09
Greta morgane	5	130	23	2.148	1415	3141	1	2021-11-09
Greta morgane	6	130	23	2.083	1415	3141	1	2021-11-10
Mechanitis polymnia	1	130	23	2.132	1415	3141	1	2021-08-27
Mechanitis polymnia	2	130	23	1.931	1415	3141	1	2021-09-03
Mechanitis polymnia	3	130	23	2.044	1415	3141	1	2021-11-08
Mechanitis polymnia	4	130	23	2.108	1415	3141	1	2021-11-09
Mechanitis polymnia	5	130	23	2.148	1415	3141	1	2021-11-09
Mechanitis polymnia	6	130	23	2.083	1415	3141	1	2021-11-10
Methona confusa	1	130	23	2.355	1415	3141	1	2021-08-23
Methona confusa	2	130	23	2.361	1415	3141	1	2021-08-27
Methona confusa	3	130	23	2.398	1415	3141	1	2021-11-08
Methona confusa	4	130	23	2.564	1415	3141	1	2021-11-09
Methona confusa	5	130	23	2.472	1415	3141	1	2021-11-10
Methona confusa	6	130	23	2.381	1415	3141	1	2021-11-11
Tithorea harmonia	2	130	23	2.361	1415	3141	1	2021-08-27
Tithorea harmonia	3	130	23	2.165	1415	3141	1	2021-09-03
Tithorea harmonia	4	130	23	2.398	1415	3141	1	2021-11-08
Tithorea harmonia	5	130	23	2.564	1415	3141	1	2021-11-09
Tithorea harmonia	6	130	23	2.472	1415	3141	1	2021-11-10
