# Supplementary material for: Multiple axes of visual system diversity in Ithomiini, an ecologically diverse tribe of mimetic butterflies
Source: J Exp Biol. 2023 Dec 8;226(24):jeb246423. doi: 10.1242/jeb.246423 (PMC10714147; doi:10.1242/jeb.246423)
Supplement: Table S6. Micro-CT eye and neuronanatomical comparisons [file jexbio-226-246423-TableS6.xlsx]

## Sheet: S6 Micro-CT analysis
S6: Micro-CT Eye and Neuronanatomical comparisons
A) Species/Sex/interaction ANOVAs (Dependent variable ~ IOD + Species*Sex)										B) Raw Facet Diameter analysis (Dependent variable ~ Species*Sex)
	IOD (df = 1)		Species*Sex Interaction (df = 3)		Species (df = 3)		Sex (df = 1)				Species*Sex Interaction (df = 3)		Species (df = 3)		Sex
Dependent variable	F	P	F	P	F	P	F	P		Dependent variable	F	P (adjsuted)	F	P (adjsuted)	F	P (adjsuted)
EYE	284.337	<0.001	1.0891	0.386026	6.2323	0.006552	17.3577	0.000951		D (dorsal)	1.1103	1	4.1494	0.075	0.3827	1
LAM	43.228	<0.001	1.1521	0.36266	4.6169	0.01905	0.2028	0.65939		D (frontal)	1.8401	0.549	8.4292	0.006	0.206	1
ME	216.028	<0.001	0.3594	0.783268	12.5429	<0.001	0.1425	0.711497		D (ventral)	1.4032	0.843	6.3734	0.015	1.1364	0.909
LOP	65.1079	<0.001	0.684	0.576451	11.8059	<0.001	0.0039	0.950805		TukeyHSD interspecific comparisons
LOB	135.221	<0.001	0.2615	0.851903	14.1796	<0.001	0.0036	0.952834			P values (adjusted)
OL	163.24	<0.001	0.7282	0.552008	11.1918	0.0005172	0.2244	0.642978			Pairwise comparisons
L (dorsal)	17.7987	0.0008585	0.29	0.831932	2.1123	0.144567	0.5988	0.451903		Dependent variables	Greta.Mechanitis	Greta.Tithorea	Greta.Methona	Mechanitis.Tithorea	Mechanitis.Methona	Tithorea.Methona
L (frontal)	28.6866	<0.001	0.363	0.780723	4.2919	0.0240935	2.4761	0.13791		D (frontal)	0.0330507	0.305636	0.410571	0.001269	0.458726	0.0210536
L (ventral)	51.8369	<0.001	0.6461	0.59817	4.0483	0.02888	0.1657	0.69009		D (ventral)	0.6807	0.2675	0.0571316	0.041857	0.0064629	0.864184
ΔΦ (dorsal)	0.3159	0.583	0.4349	0.7314	2.2083	0.1324	0.2945	0.5959
ΔΦ (frontal)	16.8926	0.001061	2.1378	0.141231	1.2346	0.334274	2.2799	0.153295
ΔΦ (ventral)	6.2843	0.02513	0.3896	0.76234	1.8318	0.18768	0.2249	0.64265
D (dorsal)	2.5615	0.1318	1.0688	0.3939	2.9396	0.0698	0.2814	0.6041
D (frontal)	0.5424	0.47362	1.4282	0.27646	3.5718	0.04168	0.009	0.92589
D (ventral)	13.4135	0.002561	1.2505	0.329047	1.2763	0.320806	1.1342	0.304907
C) Standardised major axis regression analysis
Interspecific comparisons (df = 3)
	Slope shift (Dependent variable ~ IOD*Species)			Elevation shift (Dependent variable ~ IOD + Species, type = "elevation")
Dependent variable	Likelihood ratio	P		Wald statistic	P
EYE	2.796	0.42417		8.483	0.037011
LAM	2.831	0.41846		17.86	<0.001
ME	7.794	0.050465		43.42	<0.001
LOP	1.793	0.61646		39.27	<0.001
LOB	5.307	0.15063		40.8	<0.001
OL	4.216	0.23908		30.68	<0.001
L (frontal)	4.621	0.20176		23.08	<0.001
L (ventral)	6.658	0.083626		15.25	0.0016162
Intersexual comparisons (df = 1)
Dependent variable	Likelihood ratio	P		Wald statistic	P
EYE	0.0009855	0.97496		12.37	<0.001
Pairwise interspecific comparisons
Test statistics
Elevation shift	Test statistics
Dependent variable	Greta.Mechanitis	Greta.Tithorea	Greta.Methona	Mechanitis.Tithorea	Mechanitis.Methona	Tithorea.Methona
EYE	6.64271	0.381595	3.64871	0.00654105	3.07557	5.03525
LAM	6.36457	8.51928	5.25849	4.40515	26.1042	0.217919
ME	29.2471	16.0864	16.94	0.00464485	1.7079	1.00982
LOP	32.4256	4.62389	4.60585	0.857226	2.46707	1.35406
LOB	34.824	10.0051	10.3136	0.435017	1.07482	0.0170648
OL	22.239	12.6777	9.97802	0.16248	0.913174	0.8315
L (frontal)	10.3366	15.955	3.62984	5.98234	20.1217	1.16144
L (ventral)	1.72661	0.0428432	6.55682	0.303795	8.66158	13.7907
Elevation shift	P values (adjusted)
Dependent variable	Greta.Mechanitis	Greta.Tithorea	Greta.Methona	Mechanitis.Tithorea	Mechanitis.Methona	Tithorea.Methona
EYE	0.05827	0.99012	0.29283	1	0.39157	0.14007
LAM	0.067851	0.0209	0.12409	0.196622	<0.001	0.997846
ME	<0.001	<0.001	<0.001	1	0.720193	0.896641
LOP	<0.001	0.17488	0.17658	0.92767	0.52361	0.81415
LOB	<0.001	0.0093301	0.0078973	0.98608	0.88221	0.999999
OL	<0.001	0.0022183	0.0094677	0.999058	0.916799	0.932457
L (frontal)	0.00779948	<0.001	0.295705	0.0836266	<0.001	0.862036
L (ventral)	0.715145	0.999981	0.0610748	0.994629	0.0193416	0.0012254
Elevation shift	P values (unadjusted)
Dependent variable	Greta.Mechanitis	Greta.Tithorea	Greta.Methona	Mechanitis.Tithorea	Mechanitis.Methona	Tithorea.Methona
EYE	0.0099562	0.536751	0.0561127	0.93554	0.0794766	0.0248365
LAM	0.011642	0.003514	0.02184	0.035831	<0.001	0.64063
ME	<0.001	<0.001	<0.001	0.94566	0.19126	0.31495
LOP	<0.001	0.03153	0.031863	0.354516	0.116254	0.24457
LOB	<0.001	0.0015611	0.0013206	0.509537	0.29986	0.896066
OL	<0.001	0.00037005	0.0015842	0.686884	0.339274	0.361839
L (frontal)	0.0013042	<0.001	0.0567522	0.0144498	<0.001	0.281168
L (ventral)	0.188845	0.836021	0.0104483	0.581513	0.00324989	<0.001
D) Covariance analysis
i) t-values							ii) p-values							iii) association with IOD, Species and Sex
	EYE	LAM	ME	LOP	LOB			EYE	LAM	ME	LOP	LOB			IOD		Species		Sex
EYE		0.518	3.673	-1.752	-1.758		EYE		0.61157	0.00263	0.09878	0.10014		Neuropil	F	p-value	F	p-value	F	p-value
LAM	0.476		-0.623	2.382	0.317		LAM	0.6398		0.5416	0.0298	0.7556		EYE	1308.84	<0.001	14.2315	<0.001	49.1236	<0.001
ME	3.359	-0.271		0.848	7.206		ME	0.00372	0.79072		0.41023	<0.001		LAM	56.2115	<0.001	2.6825	0.090151	0.0022	0.962991
LOP	-1.721	2.381	1.151		0.63		LOP	0.1037	0.0298	0.2664		0.5372		ME	5308.91	<0.001	2.6163	0.0953376	13.3337	0.0029288
LOB	-1.623	0.029	7.642	1.226			LOB	0.1229	0.9768	<0.001	0.2368			LOP	273.786	<0.001	3.5297	0.0456	4.6574	0.05021
														LOB	1545.67	<0.001	0.7599	0.53637	3.4018	0.08803
E) Intraindividual comparisons
i) ANOVAs, Interspecific, intersexual and interaction effects (Mean difference ~ 1 + Species*Sex)
	Species*Sex interaction (df = 3)		Species (df = 3)		Sex (df = 1)
Mean difference	F	P (adjusted)	F	P (adjusted)	F	P (adjusted)
L (dorsal v frontal)	0.0169	1	1.267	0.963	0.4295	1
L (dorsal v ventral)	0.4199	1	0.0987	1	0.1255	1
L (frontal v ventral)	0.8953	1	1.8769	0.531	1.7541	0.615
ΔΦ (dorsal v frontal)	0.6719	1	0.8529	1	0.4008	1
ΔΦ (dorsal v ventral)	0.7548	1	1.5741	0.711	0.0139	1
ΔΦ (frontal v ventral)	1.7284	0.612	0.7695	1	0.222	1
D (dorsal v frontal)	5.1486	0.03612	1.6291	0.6741	0.0831	1
D (dorsal v ventral)	1.8339	0.5529	2.3681	0.3351	0.2023	1
D (frontal v ventral)	0.5429	1	4.8694	0.04404	0.4139	1
ii) Overall Regional effects (Mean difference ~ 1) (df = 22)				Sex effects in Dorsal v Frontal D split by Species (df = 1)
Mean difference	t	P (adjusted)		Species	F	P (adjusted)
L (dorsal v frontal)	-12.17	<0.001		Greta morgane	4.762	0.28356
L (dorsal v ventral)	-12.9	<0.001		Mechanitis polymnia	11.55	0.324
L (frontal v ventral)	0.708	1		Methona confusa	0.07877	1
				Tithorea harmonia	2.384	0.6609
ΔΦ (dorsal v frontal)	8.949	<0.001
ΔΦ (dorsal v ventral)	5.342	<0.001		Species effects in Dorsal v Frontal D split by Sex
ΔΦ (frontal v ventral)	-1.819	0.747		Sex	F	P (adjusted)
				Male	1.165	0.778
D (dorsal v frontal)	-17.31	<0.001		Female	9.406	0.01
D (dorsal v ventral)	-11.84	<0.001
				Dorsal v Frontal D TukeyHSD interspecific comparisons
				Pairwise comparison P values (adjusted)
				Sex	Greta.Mechanitis	Greta.Tithorea	Greta.Methona	Mechanitis.Tithorea	Mechanitis.Methona	Tithorea.Methona
				Female	0.004152	0.71958	0.0245607	0.159139	0.48753	0.512277
				Frontal v Ventral D split by Species
				Species	t	P (adjusted)
				Greta morgane	0.445	1
				Mechanitis polymnia	-1.38	0.904
				Methona confusa	-3.799	0.052
				Tithorea harmonia	-0.363	1
